# Supplementary material for: A Note on the Eigensystem of the Covariance Matrix of Dichotomous Guttman Items
Source: Front Psychol. 2015 Dec 1;6:1767. doi: 10.3389/fpsyg.2015.01767 (PMC4664651; doi:10.3389/fpsyg.2015.01767)
Supplement: Supplementary file 1 [file DataSheet1.ZIP]

Archive with 3 entries (2 files):
- guttmansim.m
- __MACOSX/
- __MACOSX/._guttmansim.m
