# Supplementary material for: A Note on the Eigensystem of the Covariance Matrix of Dichotomous Guttman Items
Source: Front Psychol. 2015 Dec 1;6:1767. doi: 10.3389/fpsyg.2015.01767 (PMC4664651; doi:10.3389/fpsyg.2015.01767)
Supplement: Supplementary file 1 [file DataSheet1.ZIP › guttmansim.m]

function [E64,C64,P4,S4] = guttmansim(reps,k,a,std)
%This simulation compares the eigenvalues from a perfect Guttman scale
%with dicohotmous items under a uniform distribution assumption
%(Davis-Stober, Doignon, and Suck, 2015) to eigenvalues generated from IRT
%models under the assumption that thetas (ability parameters) are sampled
%from a normal distribution.
%
%reps - number of sample points/respondents (the larger, the more stable the results)
%k-determines the range of item difficulties, k=1 gives item difficulties
%ranging from [-1,1]. k=2 gives item difficulties from [-2,2] and so on.
%a - item discrimination parameter in standard 2PL,IRT model.
%std - determines the standard deviation of the normal distribution for the
%ability parameters


S4 = zeros(4,1);
S6 = zeros(6,1);
S8 = zeros(8,1);
S16 = zeros(16,1);
S32 = zeros(32,1);
S64 = zeros(64,1);


for i=1:4
    S4(i) = 1/(5*(2-2*cos(i*pi*(1/5))));
end
S4 = sort(S4);

for i=1:6
    S6(i) = 1/(7*(2-2*cos(i*pi*(1/7))));
end
S6 = sort(S6);

for i=1:8
    S8(i) = 1/(9*(2-2*cos(i*pi*(1/9))));
end

S8 = sort(S8);

for i=1:16
    S16(i) = 1/(17*(2-2*cos(i*pi*(1/17))));
end

S16 = sort(S16);

for i=1:32
    S32(i) = 1/(33*(2-2*cos(i*pi*(1/33))));
end

S32 = sort(S32);

for i=1:64
    S64(i) = 1/(65*(2-2*cos(i*pi*(1/65))));
end

S64 = sort(S64);


b4 = k*[-1:.6666:1];
b4 = b4';
b6 = k*[-1:.4:1];
b6 = b6';
b8 = k*[-1:.2857:1];
b8 = b8';
b16 = k*[-1:.133333:1];
b16 = b16';
b32 = k*[-1:.0645:1];
b32 = b32';
b64 = k*[-1:.0317:1];
b64 = b64';

Thetas = std.*randn(reps,1);
%Thetas = 1.2857-((1.2857+1.2857)*k)*rand(reps,1);

P4 = zeros(reps,4);
for i=1:reps
    for j=1:4
        P4(i,j) = binornd(1,1/(1+exp(-a*(Thetas(i,1) - b4(j,1)))));
    end
end

C4 = cov(P4);
[~,E4]=eig(C4);

P6 = zeros(reps,6);
for i=1:reps
    for j=1:6
        P6(i,j) = binornd(1,1/(1+exp(-a*(Thetas(i,1) - b6(j,1)))));
    end
end

C6 = cov(P6);
[~,E6]=eig(C6);

P8 = zeros(reps,8);
for i=1:reps
    for j=1:8
        P8(i,j) = binornd(1,1/(1+exp(-a*(Thetas(i,1) - b8(j,1)))));
    end
end

C8 = cov(P8);
[~,E8]=eig(C8);

P16 = zeros(reps,16);
for i=1:reps
    for j=1:16
        P16(i,j) = binornd(1,1/(1+exp(-a*(Thetas(i,1) - b16(j,1)))));
    end
end

C16 = cov(P16);
[~,E16]=eig(C16);

P32 = zeros(reps,32);
for i=1:reps
    for j=1:32
        P32(i,j) = binornd(1,1/(1+exp(-a*(Thetas(i,1) - b32(j,1)))));
    end
end

C32 = cov(P32);
[~,E32]=eig(C32);


P64 = zeros(reps,64);
for i=1:reps
    for j=1:64
        P64(i,j) = binornd(1,1/(1+exp(-a*(Thetas(i,1) - b64(j,1)))));
    end
end

C64 = cov(P64);
[~,E64]=eig(C64);


figure
subplot(2,3,1)
scatter([1:4]', flip(S4))
hold on
scatter([1:4]',flip(diag(E4)))

subplot(2,3,2)
scatter([1:6]',flip(S6))
hold on
scatter([1:6]',flip(diag(E6)))

subplot(2,3,3)
scatter([1:8]',flip(S8))
hold on
scatter([1:8]',flip(diag(E8)))

subplot(2,3,4)
scatter([1:16]',flip(S16))
hold on
scatter([1:16]',flip(diag(E16)))

subplot(2,3,5)
scatter([1:32]',flip(S32))
hold on
scatter([1:32]',flip(diag(E32)))

subplot(2,3,6)
scatter([1:64]',flip(S64))
hold on
scatter([1:64]',flip(diag(E64)))

end
